# Supplementary material for: Development of Mass Production Technology of Highly Permeable Nano-Porous Supports for Silica-Based Separation Membranes
Source: Membranes (Basel). 2019 Aug 16;9(8):103. doi: 10.3390/membranes9080103 (PMC6723781; doi:10.3390/membranes9080103)
Supplement: Supplementary File 1 [file membranes-09-00103-s001.zip]

Archive with 1 entries (1 files):
- membranes-553536-supplementary.xlsx
