# Supplementary material for: Development of Mass Production Technology of Highly Permeable Nano-Porous Supports for Silica-Based Separation Membranes
Source: Membranes (Basel). 2019 Aug 16;9(8):103. doi: 10.3390/membranes9080103 (PMC6723781; doi:10.3390/membranes9080103)
Supplement: Supplementary File 1 [file membranes-09-00103-s001.zip › membranes-553536-supplementary.xlsx]

## Sheet: Table 1
			Step	P/Ps [-]	Kenvin diameter [nm]	N2 flow [L(STP) min-1]
						Dry	Wet
			1	0	0	5	0
			2	0.0153	0.5	4.92	0.08
			3	0.0617	0.75	4.69	0.31
			4	0.124	1	4.38	0.62
			5	0.248	1.5	3.76	1.24
			6	0.352	2	3.24	1.76
			7	0.498	3	2.51	2.49
			8	0.593	4	2.04	2.97
			9	0.658	5	1.71	3.29
			10	0.706	6	1.47	3.53
			11	0.742	7	1.29	3.71
			12	0.77	8	1.15	3.85
			13	0.793	9	1.04	3.97
			14	0.811	10	0.95	4.06

## Sheet: Table 2
										Nano-sol	Material	Preparation conditions	Method	Estimaed particle size [nm]
										Sample-1	SiO2	2 wt% in water, aging at 40oC for 30 day	DLS, TEM	10-25
										Sample-2	SiO2	1 wt% in water, aging at 40oC for 30 day	DLS, TEM	5-15
										Sample-3	SiO2	1 wt% in water, aging at 25oC for 30 day	DLS	3-10
										Sample-4	SiO2	0.5 wt% in water, aging at 25oC for 7 day	DLS, TEM	2-10
										Sample-5	SiO2-ZrO2	1 wt% in water, agin at 25oC for 7 day	DLS	2-10
										Sample-6	SiO2-ZrO2	0.5 wt% in water, aging at 25oC for 7 day	DLS, TEM	2-5
										Sample-7	Organo-silica (BTESE)	0.5 wt% in ethanol, aging at 25oC for 1 day	DLS	1-2

## Sheet: Table 3
Permeation path r [nm]	Permeation ratio [%]
	Sample-1	Sample-2	Sample-3	Sample-4
0 < r ≦ 1	2.9	3	10.6	23.9
1 < r ≦ 2	5.37	18.3	40.1	73
2 < r ≦ 3	7.2	20.83	48.68	2.83
3 < r ≦ 4	10.07	35.74	0.53	0.174
4 < r ≦ 5	12.95	21.74	0.02	0.024
5 < r ≦ 6	20.86	0.21	0.01	0.013
6 < r ≦ 7	34.53	0.09	0	0.013
7 < r ≦ 8	5.72	0.01	0.01	0.011
8 < r ≦ 9	0.28	0.01	0	0.003
9 < r ≦ 10	0.03	0.01	0	0.002
10 < r	0.09	0.06	0.05	0.03

## Sheet: Table 4
Permeation path r [nm]	Permeation ratio [%]
	Sample-3 (F1)	Sample-3 (F2)	Sample-3 (F3)	Sample-3 (F4)
0 < r ≦ 1	10.5	10.5	9.3	8.5
1 < r ≦ 2	25.9	25.4	28.7	27.7
2 < r ≦ 3	44.72	48.41	48.67	48.2
3 < r ≦ 4	18.771	15.566	13.16	15.489
4 < r ≦ 5	0.078	0.069	0.106	0.071
5 < r ≦ 6	0.016	0.014	0.012	0
6 < r ≦ 7	0	0.021	0.012	0.01
7 < r ≦ 8	0.005	0.004	0.004	0.004
8 < r ≦ 9	0	0	0.004	0
9 < r ≦ 10	0.002	0.002	0.002	0
10 < r	0.008	0.014	0.03	0.026

## Sheet: Table 5
Permeation path r [nm]	Permeation ratio [%]
	Sample-5	Sample-6
0 < r ≦ 1	31.8	73.4
1 < r ≦ 2	61.5	26.17
2 < r ≦ 3	6.38	0.31
3 < r ≦ 4	0.19	0.05
4 < r ≦ 5	0.04	0.01
5 < r ≦ 6	0.02	0.01
6 < r ≦ 7	0	0
7 < r ≦ 8	0	0
8 < r ≦ 9	0.01	0
9 < r ≦ 10	0	0.01
10 < r	0.06	0.04

## Sheet: Table 6
					H2 permeance 10-6 [mol m-2 s-1 Pa-1 ]	Ratio of permeance [ - ]
						H2/CH4	H2/SF6
				Membrane 1	5.21	10.6	> 2,000
				Membrane 2	4.85	19.7	> 2,000
				Membrane 3	4.05	23.7	> 2,000
				Membrane 4	5.6	14	> 2,000
				Membrane 5	4.44	21.4	> 2,000
				Membrane 6	5.56	8.2	273

## Sheet: Table 7
										Intermediate layer			After BTESE-derived silica coated					Reference
										Material	N2 Permeance [ 10-6 mol m-2 s-1 Pa-1 ]	Average pore size [nm]	H2 Permeance [ 10-6 mol m-2 s-1 Pa-1 ]	Selectivity			Measurement temperature [oC]
														H2/N2	H2/CH4	H2/SF6
										γ-alumina	0.1-1	1.7-5	0.2-0.5	7-20	7-20	-	200	ten Hove et al.[12, 13]
										γ-alumina	-	4	0.25	20-30	-	-	200	Agirre et al. [14]
										SiO2-ZrO2	4	0.65	1	up to 100	-	-	200	Nagasawa et al. [15]
										SiO2-ZrO2	-	several	1-4	10-100	-	100-10,000	100-200	Yu et al. [16]
										SiO2-ZrO2	-	several	2-10	9-23	-	1,000-25,500	100-300	Kanezashi et al [5]
										SiO2-ZrO2	15	0.8	4.4-5.6	-	10-23	> 2,000	100	This work
